# Supplementary material for: Addition of Chromosome 17 Polysomy and HER2 Amplification Status Improves the Accuracy of Clinicopathological Factor-Based Progression Risk Stratification and Tumor Grading of Non-Muscle-Invasive Bladder Cancer
Source: Cancers (Basel). 2022 Sep 21;14(19):4570. doi: 10.3390/cancers14194570 (PMC9558547; doi:10.3390/cancers14194570)
Supplement: Supplementary file 1 [file cancers-14-04570-s001.zip]

Archive with 10 entries (10 files):
- Supplementary Figure S1_proof.pdf
- Supplementary Figure S2_proof.pdf
- Supplementary Figure S3_proof.pdf
- Supplementary Figure S4_proof.pdf
- Supplementary Table S1_proof.pdf
- Supplementary Table S2_proof.pdf
- Supplementary Table S3_proof.pdf
- Supplementary Table S4_proof.pdf
- Supplementary Table S5_proof.pdf
- Supplementary Table S6_proof.pdf
